# Supplementary material for: Advanced Nanomedicine for High-Risk HPV-Driven Head and Neck Cancer
Source: Viruses. 2022 Dec 19;14(12):2824. doi: 10.3390/v14122824 (PMC9788019; doi:10.3390/v14122824)
Supplement: Supplementary file 1 [file viruses-14-02824-s001.zip]

Archive with 1 entries (1 files):
- viruses-2031707-supplementary.pdf
